# Supplementary material for: High Trait Attention Promotes Resilience and Reduces Binge Drinking Among College Students With a Family History of Alcohol Use Disorder
Source: Front Psychiatry. 2021 May 13;12:672863. doi: 10.3389/fpsyt.2021.672863 (PMC8155514; doi:10.3389/fpsyt.2021.672863)
Supplement: Supplementary file 1 [file Table_1.XLSX]

## Sheet: Sheet1
Supplemental Table 1. Indirect Paths with Barratt Impulsiveness Scale Scores as Mediators between Resilience and Binge Drinking in Individuals with or without a Family History of Alcohol Use Disorder
	Family History Positive			Family History Negative			FHP vs. FHN
Mediator	a path (95% CI)	b path (95% CI)	a×b path (95% CI)	a path (95% CI)	b path (95% CI)	a×b path (95% CI)	z-score
Barratt Impulsiveness Scale (BIS) Total	-0.34 (-0.41, -0.32)	0.18 (0.17, 0.23)	-0.06 (-0.10, -0.06)	-0.29 (-0.30, -0.27)	0.18 (0.15, 0.27)	-0.05 (-0.07, -0.04)	-0.1
BIS 1st-Order Attention	-0.42 (-0.46, -0.40)	0.20 (0.20, 0.20)	-0.08 (-0.09, -0.08)	-0.19 (-0.25, -0.17)	0.08 (0.06, 0.17)	-0.02 (-0.04, -0.02)	-3.05
BIS 1st-Order Cognitive Instability	0.03 (-0.06, 0.04)	0.01 (0.00, 0.13)	-0.01 (-0.01, -0.01)	-0.16 (-0.17, -0.14)	-0.05 (-0.07, -0.02)	0.01 (0.00, 0.01)	-7.04
BIS 1st-Order Motor	0.03 (-0.06, 0.05)	0.11 (0.10, 0.17)	-0.00 (-0.01, -0.00)	-0.01 (-0.04, 0.04)	0.29 (0.26, 0.32)	-0.00 (-0.01, 0.01)	-0.85
BIS 1st-Order Perseverance	-0.26 (-0.41, -0.25)	0.15 (0.15, 0.19)	-0.03 (-0.08, -0.04)	-0.19 (-0.26, -0.17)	0.05 (0.04, 0.16)	-0.02 (-0.04, -0.02)	-1.83
BIS 1st-Order Self Control	-0.39 (-0.39, -0.39)	0.21 (0.21, 0.24)	-0.08 (-0.09, -0.08)	-0.25 (-0.26, -0.24)	0.22 (0.19, 0.27)	-0.05 (-0.07, -0.05)	-0.75
BIS 1st-Order Cognitive Complexity	-0.34 (-0.47, -0.32)	0.15 (0.14, 0.23)	-0.05 (-0.11, -0.06)	-0.37 (-0.39, -0.34)	-0.01 (-0.04, 0.12)	0.01 (-0.04, 0.02)	-2.41
BIS 2nd-Order Attentional	-0.28 (-0.33, -0.26)	0.13 (0.13, 0.17)	-0.03 (-0.05, -0.04)	-0.22 (-0.24, -0.20)	0.05 (0.02, 0.12)	-0.01 (-0.03, -0.01)	-2.35
BIS 2nd-Order Motor	-0.06 (-0.19, -0.05)	0.14 (0.13, 0.17)	-0.01 (-0.03, -0.01)	-0.08 (-0.10, -0.04)	0.25 (0.23, 0.30)	-0.02 (-0.02, -0.01)	1.37
BIS 2nd-Order Nonplanning	-0.43 (-0.48, -0.42)	0.22 (0.21, 0.29)	-0.09 (-0.14, -0.09)	-0.36 (-0.37, -0.33)	0.16 (0.13, 0.25)	-0.06 (-0.08, -0.04)	-0.63
